# Supplementary material for: Screening Leads to Overestimated Associations of Thyroid Dysfunction and Thyroiditis with Thyroid Cancer Risk
Source: Cancers (Basel). 2021 Oct 27;13(21):5385. doi: 10.3390/cancers13215385 (PMC8582587; doi:10.3390/cancers13215385)
Supplement: Supplementary file 1 [file cancers-13-05385-s001.zip]

Archive with 1 entries (1 files):
- cancers-1428543-supplementary.pdf
